# Supplementary material for: Host heparan sulfate promotes ACE2 super-cluster assembly and enhances SARS-CoV-2-associated syncytium formation
Source: Nat Commun. 2023 Sep 18;14:5777. doi: 10.1038/s41467-023-41453-w (PMC10507024; doi:10.1038/s41467-023-41453-w)
Supplement: Supplementary file 6 — Source Data [file 41467_2023_41453_MOESM6_ESM.zip]

Archive with 7 entries (6 files):
- Source data and chemical structures/
- Source data and chemical structures/PXT-HS_structures_2.cdx
- __MACOSX/Source data and chemical structures/._PXT-HS_structures_2.cdx
- Source data and chemical structures/Compound structures_1.cdx
- __MACOSX/Source data and chemical structures/._Compound structures_1.cdx
- Source data and chemical structures/Source data.xlsx
- __MACOSX/Source data and chemical structures/._Source data.xlsx
