# Supplementary material for: Host heparan sulfate promotes ACE2 super-cluster assembly and enhances SARS-CoV-2-associated syncytium formation
Source: Nat Commun. 2023 Sep 18;14:5777. doi: 10.1038/s41467-023-41453-w (PMC10507024; doi:10.1038/s41467-023-41453-w)
Supplement: Supplementary file 6 — Source Data [file 41467_2023_41453_MOESM6_ESM.zip › Source data and chemical structures/Source data.xlsx]

## Sheet: Figure1B
	Washington S.	Beta S.
LC1542	4.88243	4.60581
LC1521	4.45228	4.22141
LC1520	4.1328	3.39933
LC1519	2.78746	2.8537
LC1553	2.57054	2.68753
LC1541	2.29666	2.48073
LC1540	1.59106	1.9144
LC1539	1.51851	1.61595
MTAN	1.49969	1.41631

## Sheet: Figure1C
nM	LC1519		LC1520		LC1521		LC1539		LC1540		LC1541		LC1542		LC1553		MTAN
4.69897	343667	282354	344362	342454	379688	362358	1076	1135	378880	404211	197096	266784	345814	378468	342777	338223	82720	87535
4.22185	584755	553142	568871	614038	601324	617842	2054	2534	565331	615404	480595	525145	543177	663835	528416	579833	140735	142881
3.74473	783676	649000	816431	791769	784802	854748	177538	269056	715467	743879	771589	702965	809336	769866	763542	740284	344970	401610
3.26761	890652	796186	924274	855092	912739	834845	564478	616194	807760	843074	711661	826095	912991	887613	879041	831979	614123	662594
2.79049	939905	833689	820055	915580	960005	907346	635209	711472	943296	861560	945565	916303	991853	960159	873836	845573	801239	748978
2.31336	988070	924169	1084483	959088	979185	994704	761705	833733	1007886	960507	966790	850559	1010574	877738	918264	1031805	809939	844467
1.83624	1079530	1062084	958269	970843	941959	908102	855002	830369	872304	954113	908814	892902	959143	1056597	913397	919034	915282	936364
1.35912	1040294	839964	778873	913914	916704	920911	825599	862933	845637	892205	1042279	949608	956911	958742	1027152	949665	913730	1034386
0.882	1029854	882308	1110079	916876	860000	876173	827383	912118	1058293	989014	982666	888982	931537	944268	981907	930545	977469	1023613
0.404879	1067697	978195	936009	942572	961623	918078	888750	907922	997483	948455	955911	861952	816980	1006810	890611	1051596	998324	955726
-0.0722427431051514*	972740*	1021155*	916985*	849848*	861586*	928770*	912835*	875165*	971196*	960965*	933575*	872054*	885121*	930956*	970428*	865358*	924487*	915880*
0	1044443	987291	1044443	987291	1044443	987291	1044443	987291	1044443	987291	1044443	987291	1044443	987291	1044443	987291	1044443	987291
	LC1519	LC1520	LC1521	LC1539	LC1540	LC1541	LC1542	LC1553	MTAN
log(inhibitor) vs. response -- Variable slope (four parameters)
Best-fit values
Bottom	-1242307	-289622	124204	-110389	Unstable	-2030145	114259	-1673216	-86232
Top	1011332	963336	941709	899564	988755	963719	967330	986797	994509
LogIC50	5.38	4.706	4.374	3.474	6.03	5.572	4.331	5.655	3.578
HillSlope	-0.5151	-0.8115	-1.126	-0.9366	-0.4518	-0.5596	-1.043	-0.5123	-0.7288
IC50	239928	50859	23684	2981	1070646	372879	21452	451688	3788
Span	2253639	1252958	817505	1009953	Unstable	2993865	853071	2660013	1080741
95% CI (profile likelihood)
Bottom	??? to 309409	??? to 406399	??? to 386817	-435942 to 20038	(Very wide)	??? to 150205	??? to 404199	??? to 255109	-366123 to 47464
Top	955545 to 1094789	914439 to 1031413	913792 to 972958	846958 to 967530	938288 to 1058222	916794 to 1023503	932602 to 1006913	944068 to 1042296	956787 to 1040160
LogIC50	3.829 to ???	3.921 to ???	4.041 to ???	3.279 to 3.858	3.844 to ???	4.045 to ???	3.933 to ???	4.020 to ???	3.383 to 3.939
HillSlope	-1.161 to -0.2809	-2.476 to 2.476	-2.200 to -0.5193	-1.541 to -0.5449	??? to -0.2692	-1.204 to -0.3495	-2.004 to -0.4643	-1.105 to -0.3220	-0.9855 to -0.5212
IC50	6744 to ???	8341 to ???	10997 to ???	1901 to 7206	6983 to ???	11098 to ???	8580 to ???	10463 to ???	2418 to 8696
Goodness of Fit
Degrees of Freedom	18	18	18	18	18	18	18	18	18
R squared	0.9191	0.8867	0.9449	0.9699	0.9342	0.9441	0.9276	0.9523	0.9861
Sum of Squares	89559034901	103070596155	40221705249	81998835991	52276688463	65624127893	61698214168	44010235569	34058633560
Sy.x	70537	75671	47271	67494	53891	60380	58546	49447	43499
Number of points
# of X values	22	22	22	22	22	22	22	22	22
# Y values analyzed	22	22	22	22	22	22	22	22	22

## Sheet: Figure 1G
Concentration (uM)	LC1541 24h		LC1541 96h		24h	96h
	Rep. 1	Rep. 2	Rep. 1	Rep. 2	mean	mean
20	1	1	3050	1	1	1525.5
6.66	1750	1	5580000	305000	875.5	2942500
2.22	305	1750	5580000	17500000	1027.5	11540000
0.74	305	1	31600	5580000	153	2805800
0.24	5580	1	1750000	3050000	2790.5	2400000
0.0001	55800	305000	3160000000	558000000	180400	1859000000

## Sheet: Figure 1I
Concentration (uM)	LC1541 96h
	Biological Rep. 1			Biological Rep. 2
20	216579	234369	245370	88092	121445	131123
6.66	13291	13870	14486	6293	9208	11374
2.22	15298	16967	16955	7955	13205	15060
0.74	11841	12148	12970	4184	11546	12047
0.24	7532	7314	7936	6063	8520	12045
0.0001	7664	14949	15460	5657	12100	12919
	Mean			Mean
20	232106			113553
6.66	13882.3			8958.33
2.22	16406.7			12073.3
0.74	12319.7			9259
0.24	7594			8876
0.0001	12691			10225.3
	LC1541 24h
	Biological Rep. 1			Biological Rep. 2
	5768	5120	5916	4376	4417	5564
	9396	10941	11286	24552	26524	27829
	9614	10950	11535	6218	8997	8201
	15926	21078	19803	3623	5057	5519
	6878	8093	8256	5577	7012	7754
	5334	8197	8663	9727	11723	13800
	Mean			Mean
20	5601.33			4785.67
6.66	10541			26301.7
2.22	10699.7			7805.33
0.74	18935.7			4733
0.24	7742.33			6781
0.0001	7398			11750

## Sheet: Figure 2B
1H Dppm
	F	E	D	C	B	A
1	0.014	0.018	0.022	0.061	0.013	0.026
2	0.001	0.001	0.027	0.023	0.002	0.001
3	0.001	0.005	0.019	0.027	0.068	0.002
4	0.005	0.002	0.014	0.022	0.026	0.013
5	0.003	0.041	0.018	0.058	0.02	0.001
6a	0.001	0	0.01	0	0.001	0
6b	0.004	0	0.013	0	0.005	0
13C Dppm
1	0.02	0.27	0.17	0.93	0.07	0.16
2	0.01	0.01	0.19	0.21	0.08	0
3	0	0.05	0.04	0.48	0.61	0.01
4	0.01	0.33	0.47	0.3	0.53	0.23
5	0.02	0.15	0.12	0.15	0.33	0.02
6	0.01	0	0.03	0	0.07	0

## Sheet: Figure2E
Wavelength (nm)	F0			F3.125			A6.25			A12.5			A25			A50			A100
500	0.015	0.016	0.016	0.013	0.013	0.013	0.01	0.013	0.012	0.005	0.005	0.009	-0.002	-0.003	-0.003	-0.008	-0.004	-0.005	-0.007	-0.008	-0.007
505	0.018	0.02	0.02	0.015	0.016	0.016	0.012	0.016	0.014	0.006	0.007	0.011	0	-0.001	-0.002	-0.007	-0.002	-0.006	-0.008	-0.006	-0.005
510	0.024	0.023	0.024	0.021	0.02	0.019	0.016	0.02	0.018	0.01	0.011	0.014	0.003	0.002	0.002	-0.005	0	-0.004	-0.005	-0.003	-0.003
515	0.026	0.026	0.027	0.023	0.023	0.023	0.019	0.023	0.021	0.012	0.014	0.017	0.005	0.004	0.002	-0.003	0	-0.003	-0.004	-0.003	-0.002
520	0.029	0.027	0.029	0.026	0.024	0.026	0.02	0.024	0.022	0.014	0.013	0.017	0.006	0.004	0.003	-0.003	0	-0.003	-0.003	-0.003	-0.001
525	0.036	0.035	0.036	0.031	0.032	0.031	0.027	0.03	0.03	0.019	0.019	0.025	0.012	0.011	0.008	0.002	0.005	0.004	0.001	0.003	0.003
530	0.032	0.031	0.032	0.031	0.028	0.029	0.025	0.028	0.026	0.016	0.015	0.02	0.009	0.007	0.004	-0.002	0.002	-0.002	-0.001	-0.001	-0.002
535	0.037	0.036	0.039	0.035	0.033	0.034	0.029	0.032	0.03	0.019	0.018	0.023	0.011	0.008	0.007	0	0.002	0	-0.001	-0.001	-0.001
540	0.046	0.048	0.047	0.041	0.041	0.042	0.036	0.04	0.038	0.023	0.026	0.029	0.016	0.015	0.014	0.005	0.008	0.006	0.004	0.005	0.006
545	0.051	0.052	0.053	0.047	0.047	0.047	0.041	0.044	0.044	0.029	0.029	0.035	0.018	0.018	0.016	0.007	0.011	0.007	0.006	0.007	0.006
550	0.059	0.059	0.059	0.054	0.055	0.055	0.047	0.05	0.049	0.032	0.034	0.039	0.021	0.022	0.021	0.009	0.014	0.011	0.009	0.009	0.011
555	0.062	0.06	0.064	0.058	0.058	0.059	0.05	0.053	0.052	0.035	0.036	0.042	0.023	0.023	0.022	0.009	0.015	0.012	0.009	0.012	0.009
560	0.068	0.067	0.068	0.062	0.062	0.064	0.055	0.058	0.059	0.04	0.039	0.046	0.026	0.028	0.026	0.015	0.016	0.014	0.014	0.014	0.013
565	0.07	0.07	0.071	0.066	0.065	0.068	0.057	0.062	0.061	0.04	0.041	0.049	0.029	0.029	0.028	0.014	0.019	0.015	0.015	0.015	0.015
570	0.079	0.077	0.08	0.073	0.073	0.075	0.064	0.068	0.068	0.047	0.049	0.056	0.035	0.035	0.033	0.02	0.026	0.02	0.021	0.018	0.021
575	0.086	0.084	0.086	0.079	0.081	0.083	0.07	0.075	0.076	0.053	0.054	0.06	0.038	0.04	0.037	0.023	0.027	0.025	0.023	0.023	0.022
580	0.098	0.096	0.098	0.09	0.091	0.093	0.081	0.086	0.085	0.061	0.061	0.067	0.045	0.044	0.044	0.029	0.031	0.028	0.027	0.028	0.027
585	0.107	0.107	0.107	0.1	0.098	0.102	0.091	0.092	0.094	0.069	0.07	0.074	0.051	0.049	0.049	0.033	0.035	0.031	0.031	0.03	0.032
590	0.115	0.114	0.115	0.108	0.106	0.106	0.095	0.098	0.099	0.072	0.071	0.078	0.053	0.05	0.05	0.031	0.035	0.031	0.03	0.03	0.031
595	0.125	0.124	0.126	0.116	0.117	0.118	0.104	0.109	0.109	0.078	0.08	0.088	0.057	0.059	0.059	0.037	0.04	0.038	0.035	0.036	0.037
600	0.125	0.123	0.127	0.116	0.116	0.115	0.104	0.105	0.107	0.077	0.077	0.085	0.056	0.055	0.056	0.035	0.038	0.035	0.034	0.033	0.036
605	0.121	0.12	0.122	0.113	0.112	0.113	0.102	0.104	0.105	0.076	0.076	0.083	0.055	0.057	0.055	0.036	0.038	0.036	0.036	0.034	0.035
610	0.118	0.119	0.12	0.113	0.112	0.115	0.1	0.105	0.104	0.078	0.079	0.084	0.059	0.059	0.058	0.039	0.045	0.041	0.039	0.039	0.04
615	0.111	0.112	0.111	0.106	0.108	0.106	0.093	0.098	0.099	0.072	0.075	0.078	0.055	0.056	0.055	0.039	0.041	0.039	0.039	0.038	0.037
620	0.104	0.105	0.107	0.102	0.101	0.101	0.091	0.094	0.092	0.07	0.071	0.077	0.054	0.055	0.053	0.038	0.04	0.036	0.036	0.037	0.037
625	0.108	0.108	0.109	0.104	0.105	0.106	0.094	0.097	0.096	0.074	0.073	0.078	0.055	0.058	0.057	0.04	0.043	0.039	0.038	0.038	0.041
630	0.12	0.12	0.123	0.112	0.113	0.115	0.104	0.108	0.109	0.08	0.084	0.091	0.067	0.066	0.068	0.047	0.051	0.047	0.047	0.049	0.048
635	0.123	0.122	0.124	0.113	0.114	0.118	0.105	0.11	0.11	0.083	0.085	0.092	0.065	0.067	0.065	0.047	0.05	0.047	0.046	0.044	0.047
640	0.129	0.129	0.13	0.118	0.118	0.123	0.11	0.115	0.114	0.089	0.088	0.097	0.067	0.068	0.069	0.048	0.053	0.049	0.047	0.047	0.046
645	0.131	0.131	0.132	0.12	0.12	0.122	0.113	0.115	0.117	0.088	0.091	0.097	0.07	0.07	0.07	0.047	0.053	0.049	0.047	0.047	0.048
650	0.125	0.125	0.125	0.115	0.115	0.116	0.107	0.11	0.11	0.084	0.084	0.091	0.064	0.067	0.065	0.046	0.048	0.044	0.045	0.043	0.044
655	0.11	0.111	0.112	0.103	0.103	0.103	0.094	0.098	0.098	0.073	0.075	0.082	0.058	0.057	0.057	0.039	0.043	0.04	0.037	0.039	0.041
660	0.098	0.098	0.099	0.092	0.093	0.095	0.082	0.087	0.087	0.066	0.067	0.074	0.052	0.055	0.055	0.041	0.044	0.04	0.039	0.04	0.04
665	0.076	0.079	0.078	0.074	0.076	0.077	0.066	0.07	0.069	0.051	0.052	0.059	0.045	0.046	0.046	0.034	0.038	0.032	0.032	0.033	0.033
670	0.061	0.063	0.063	0.063	0.063	0.062	0.054	0.057	0.056	0.042	0.043	0.05	0.04	0.042	0.04	0.032	0.035	0.031	0.032	0.032	0.033
675	0.049	0.047	0.048	0.051	0.049	0.051	0.043	0.047	0.045	0.037	0.035	0.039	0.034	0.035	0.035	0.028	0.032	0.028	0.031	0.03	0.03
680	0.037	0.035	0.036	0.037	0.036	0.039	0.033	0.036	0.033	0.028	0.027	0.034	0.03	0.032	0.031	0.026	0.028	0.023	0.027	0.026	0.026
685	0.028	0.028	0.028	0.027	0.028	0.03	0.026	0.029	0.028	0.022	0.024	0.029	0.029	0.03	0.029	0.023	0.028	0.022	0.028	0.026	0.026
690	0.019	0.018	0.019	0.022	0.022	0.023	0.015	0.023	0.021	0.018	0.019	0.025	0.025	0.025	0.024	0.021	0.025	0.022	0.022	0.022	0.022
695	0.012	0.013	0.014	0.015	0.017	0.016	0.015	0.018	0.015	0.014	0.017	0.022	0.021	0.024	0.021	0.022	0.024	0.019	0.024	0.023	0.022
	F0	F3.125	A6.25	A12.5	A25	A50	A100
500	0.0182168
505	0.0202261
510	0.0221655
515	0.0248345
520	0.0280256
525	0.0320769
530	0.0364079
535	0.0410373
540	0.0456224
545	0.0506643
550	0.0556107
555	0.0608695
560	0.0674499
565	0.0735035
570	0.0807179
575	0.0893613
580	0.0979767
585	0.106671
590	0.113853
595	0.118399
600	0.11928
605	0.118953
610	0.117126
615	0.115592
620	0.115399
625	0.116851
630	0.119769
635	0.123196
640	0.124832
645	0.124
650	0.119077
655	0.109301
660	0.0960932
665	0.0814732
670	0.0653613
675	0.0502051
680	0.0374802
685	0.0276247
690	0.0203427
695	0.0159557
500		0.0151142
505		0.017028
510		0.0190606
515		0.0216107
520		0.0245641
525		0.0283427
530		0.0325944
535		0.0370699
540		0.0415221
545		0.0463287
550		0.0512424
555		0.0565361
560		0.0629347
565		0.0689114
570		0.076014
575		0.083979
580		0.091641
585		0.0995478
590		0.106289
595		0.110531
600		0.111939
605		0.112075
610		0.110946
615		0.10989
620		0.109734
625		0.110769
630		0.112942
635		0.115301
640		0.11604
645		0.114967
650		0.110725
655		0.10241
660		0.091021
665		0.07831
670		0.0642145
675		0.0507739
680		0.0392471
685		0.0301259
690		0.0231399
695		0.0188322
500			0.0135548
505			0.0153193
510			0.0170862
515			0.0193893
520			0.0221935
525			0.0257016
530			0.0294219
535			0.0334615
540			0.0374709
545			0.0417855
550			0.0462028
555			0.0508718
560			0.0569207
565			0.0624779
570			0.0691189
575			0.0765664
580			0.0839231
585			0.0912914
590			0.097338
595			0.101231
600			0.102133
605			0.1021
610			0.101077
615			0.100338
620			0.100851
625			0.102522
630			0.105457
635			0.108263
640			0.109455
645			0.108413
650			0.103993
655			0.0954732
660			0.0842028
665			0.0718298
670			0.0583636
675			0.0457762
680			0.0354009
685			0.0274615
690			0.0216503
695			0.0181422
500				0.00799534
505				0.00949883
510				0.0109114
515				0.0125804
520				0.0146923
525				0.0173124
530				0.0201422
535				0.0232308
540				0.0260559
545				0.0293543
550				0.032951
555				0.0366317
560				0.0417832
565				0.046317
570				0.0517133
575				0.0576247
580				0.0633193
585				0.0691399
590				0.073951
595				0.0771585
600				0.0778904
605				0.0782168
610				0.0778298
615				0.0778089
620				0.0790746
625				0.0810373
630				0.0838159
635				0.0864266
640				0.087359
645				0.0866224
650				0.0829953
655				0.0762587
660				0.0672005
665				0.0575828
670				0.0473543
675				0.0381352
680				0.0307086
685				0.0251119
690				0.0211189
695				0.0190117
500					-0.00122145
505					0.000123543
510					0.00126107
515					0.00282751
520					0.00462704
525					0.00689277
530					0.00918648
535					0.0116154
540					0.0139207
545					0.016683
550					0.0195758
555					0.0226364
560					0.026979
565					0.0306177
570					0.0348834
575					0.0395804
580					0.0438135
585					0.0482564
590					0.0518928
595					0.0544242
600					0.0551119
605					0.0560536
610					0.0566434
615					0.0574033
620					0.0591026
625					0.0611678
630					0.0635524
635					0.0653869
640					0.0660023
645					0.0657343
650					0.0634033
655					0.0588951
660					0.0531841
665					0.047669
670					0.0415128
675					0.0358205
680					0.0313916
685					0.0279604
690					0.0251492
695					0.0235082
500						-0.00490676
505						-0.00405361
510						-0.00349883
515						-0.00261305
520						-0.00148718
525						9.32401e-05
530						0.00176224
535						0.00365734
540						0.00529371
545						0.00735431
550						0.0096317
555						0.0120559
560						0.0157552
565						0.0185921
570						0.0217646
575						0.0251841
580						0.0280536
585						0.0312494
590						0.034049
595						0.0360559
600						0.0367063
605						0.0377902
610						0.0387762
615						0.0401725
620						0.0422028
625						0.0440862
630						0.0457925
635						0.0471282
640						0.0473823
645						0.0473193
650						0.0461142
655						0.043324
660						0.03962
665						0.0361329
670						0.0324219
675						0.0292168
680						0.026704
685						0.0246853
690						0.0228881
695						0.0221562
500							-0.00628904
505							-0.00522611
510							-0.00455245
515							-0.00353613
520							-0.00240093
525							-0.000850816
530							0.000645688
535							0.00230769
540							0.00382984
545							0.00584848
550							0.00799068
555							0.0103939
560							0.0139907
565							0.0168671
570							0.0199184
575							0.0233007
580							0.0261352
585							0.0292471
590							0.0319184
595							0.0339627
600							0.0346667
605							0.0359953
610							0.0371841
615							0.0385921
620							0.0405641
625							0.0423497
630							0.0439394
635							0.0452168
640							0.045296
645							0.0449883
650							0.0438345
655							0.0411795
660							0.0380723
665							0.0352214
670							0.0320606
675							0.0292541
680							0.0271678
685							0.0255315
690							0.0240559
695							0.0234615

## Sheet: Figure2F
Concentration (uM)	MTAN			PIXN
0	-5.43478e-06			0
3.125	0			7.7135
6.25	10.8696			19.2838
12.5	32.6087			46.832
25	40.7609			67.4931
50	38.0435			70.5234
Allosteric sigmoidal
Best-fit values
Vmax	39.5	73.55
h	3.833	2.235
Khalf	8.142	9.627
Kprime	3095	157.7
95% CI (profile likelihood)
Vmax	35.99 to 43.26	67.42 to 81.86
h	2.608 to 7.071	1.646 to 3.024
Khalf	6.978 to 9.512	8.257 to 11.58
Goodness of Fit
Degrees of Freedom	3	3
R squared	0.9964	0.9977
Sum of Squares	6.543	10.53
Sy.x	1.477	1.873
Constraints
h	h > 0	h > 0
Khalf	Khalf > 0	Khalf > 0
Number of points
# of X values	18	18
# Y values analyzed	6	6

## Sheet: Figure2G
wavelength	A0			A3.125			A6.25			A12.5			A25			A50			A100
500	0.016	0.014	0.013	0.016	0.014	0.014	0.017	0.013	0.014	0.015	0.014	0.014	0.015	0.014	0.019	0.014	0.014	0.012	0.013	0.014	0.015
505	0.018	0.014	0.015	0.018	0.016	0.016	0.017	0.016	0.017	0.018	0.016	0.017	0.018	0.017	0.022	0.015	0.015	0.015	0.015	0.016	0.017
510	0.022	0.018	0.02	0.024	0.019	0.021	0.023	0.02	0.02	0.022	0.021	0.021	0.023	0.021	0.026	0.02	0.02	0.02	0.019	0.02	0.022
515	0.025	0.024	0.024	0.028	0.024	0.025	0.028	0.024	0.026	0.026	0.024	0.026	0.026	0.025	0.03	0.025	0.024	0.024	0.022	0.024	0.026
520	0.028	0.025	0.027	0.03	0.026	0.026	0.029	0.026	0.027	0.028	0.026	0.026	0.028	0.026	0.032	0.027	0.025	0.025	0.025	0.026	0.026
525	0.033	0.031	0.033	0.036	0.032	0.033	0.035	0.033	0.033	0.035	0.033	0.034	0.034	0.034	0.038	0.033	0.032	0.031	0.032	0.033	0.034
530	0.033	0.031	0.032	0.035	0.032	0.032	0.036	0.031	0.032	0.035	0.031	0.031	0.034	0.031	0.036	0.033	0.03	0.029	0.031	0.03	0.031
535	0.036	0.035	0.037	0.04	0.037	0.038	0.041	0.036	0.037	0.039	0.036	0.038	0.038	0.036	0.042	0.037	0.035	0.034	0.036	0.036	0.038
540	0.044	0.044	0.045	0.047	0.046	0.047	0.049	0.045	0.046	0.045	0.045	0.046	0.045	0.044	0.051	0.045	0.044	0.044	0.043	0.043	0.046
545	0.05	0.051	0.051	0.055	0.051	0.053	0.055	0.051	0.053	0.053	0.05	0.052	0.052	0.05	0.056	0.05	0.048	0.05	0.05	0.05	0.05
550	0.057	0.058	0.059	0.063	0.06	0.062	0.062	0.058	0.061	0.06	0.059	0.06	0.059	0.059	0.064	0.058	0.057	0.056	0.056	0.056	0.059
555	0.062	0.06	0.062	0.065	0.063	0.065	0.065	0.064	0.063	0.063	0.063	0.064	0.063	0.062	0.068	0.061	0.06	0.061	0.059	0.062	0.064
560	0.066	0.066	0.068	0.07	0.068	0.07	0.07	0.069	0.069	0.068	0.066	0.07	0.067	0.067	0.074	0.066	0.066	0.067	0.065	0.065	0.069
565	0.068	0.07	0.073	0.072	0.072	0.075	0.074	0.071	0.073	0.072	0.07	0.075	0.07	0.071	0.076	0.069	0.069	0.071	0.067	0.069	0.073
570	0.076	0.078	0.079	0.081	0.08	0.083	0.082	0.079	0.079	0.079	0.078	0.081	0.078	0.077	0.085	0.077	0.077	0.078	0.076	0.076	0.078
575	0.083	0.085	0.088	0.09	0.089	0.092	0.091	0.087	0.09	0.087	0.087	0.091	0.086	0.087	0.091	0.084	0.084	0.084	0.082	0.085	0.087
580	0.092	0.094	0.096	0.1	0.098	0.103	0.101	0.098	0.1	0.099	0.096	0.101	0.099	0.097	0.103	0.094	0.095	0.094	0.096	0.095	0.098
585	0.104	0.106	0.109	0.11	0.109	0.113	0.112	0.109	0.11	0.11	0.106	0.112	0.109	0.108	0.114	0.107	0.104	0.106	0.105	0.105	0.107
590	0.109	0.11	0.114	0.117	0.116	0.121	0.119	0.117	0.118	0.116	0.113	0.118	0.116	0.114	0.122	0.114	0.112	0.112	0.111	0.111	0.116
595	0.119	0.123	0.126	0.129	0.127	0.133	0.13	0.126	0.129	0.127	0.125	0.13	0.125	0.126	0.133	0.126	0.125	0.126	0.123	0.124	0.127
600	0.121	0.122	0.128	0.131	0.129	0.131	0.13	0.128	0.129	0.128	0.124	0.132	0.126	0.123	0.133	0.123	0.124	0.125	0.122	0.122	0.126
605	0.119	0.122	0.124	0.128	0.125	0.128	0.128	0.124	0.126	0.125	0.122	0.126	0.122	0.121	0.128	0.121	0.12	0.12	0.119	0.119	0.122
610	0.117	0.12	0.122	0.124	0.123	0.126	0.124	0.122	0.124	0.122	0.119	0.123	0.122	0.119	0.127	0.117	0.118	0.119	0.116	0.118	0.12
615	0.111	0.113	0.115	0.117	0.114	0.12	0.116	0.113	0.114	0.113	0.112	0.116	0.114	0.112	0.119	0.11	0.109	0.11	0.109	0.109	0.113
620	0.106	0.107	0.11	0.113	0.111	0.115	0.112	0.108	0.11	0.11	0.109	0.111	0.109	0.107	0.114	0.108	0.105	0.106	0.103	0.105	0.109
625	0.109	0.11	0.113	0.115	0.114	0.117	0.115	0.113	0.114	0.111	0.111	0.116	0.112	0.113	0.118	0.11	0.109	0.11	0.108	0.108	0.11
630	0.114	0.117	0.122	0.122	0.123	0.126	0.123	0.122	0.125	0.122	0.121	0.125	0.122	0.122	0.128	0.118	0.119	0.12	0.117	0.119	0.123
635	0.115	0.119	0.123	0.128	0.126	0.13	0.129	0.127	0.129	0.127	0.126	0.131	0.126	0.127	0.132	0.123	0.124	0.125	0.122	0.122	0.125
640	0.119	0.123	0.127	0.131	0.13	0.136	0.134	0.132	0.132	0.131	0.131	0.135	0.13	0.131	0.137	0.129	0.129	0.13	0.126	0.127	0.13
645	0.12	0.123	0.13	0.132	0.135	0.14	0.135	0.132	0.135	0.135	0.132	0.136	0.132	0.134	0.139	0.132	0.131	0.131	0.129	0.13	0.133
650	0.117	0.119	0.125	0.128	0.127	0.131	0.13	0.127	0.13	0.128	0.128	0.131	0.127	0.126	0.133	0.126	0.126	0.125	0.122	0.124	0.128
655	0.104	0.107	0.109	0.114	0.111	0.115	0.113	0.112	0.115	0.11	0.112	0.116	0.113	0.112	0.118	0.108	0.11	0.11	0.107	0.108	0.111
660	0.093	0.095	0.099	0.101	0.1	0.104	0.1	0.098	0.101	0.099	0.099	0.104	0.098	0.098	0.104	0.096	0.095	0.099	0.094	0.098	0.098
665	0.076	0.078	0.082	0.08	0.081	0.084	0.082	0.08	0.081	0.08	0.079	0.082	0.078	0.078	0.083	0.077	0.076	0.08	0.077	0.076	0.078
670	0.066	0.066	0.067	0.067	0.064	0.069	0.067	0.064	0.068	0.064	0.064	0.066	0.062	0.064	0.068	0.062	0.061	0.063	0.061	0.062	0.063
675	0.053	0.052	0.054	0.053	0.051	0.051	0.056	0.05	0.05	0.051	0.048	0.053	0.05	0.048	0.055	0.047	0.047	0.046	0.047	0.048	0.049
680	0.039	0.038	0.04	0.039	0.038	0.039	0.04	0.036	0.038	0.038	0.036	0.036	0.037	0.035	0.041	0.037	0.035	0.033	0.034	0.032	0.035
685	0.026	0.028	0.029	0.027	0.028	0.027	0.03	0.026	0.028	0.029	0.026	0.027	0.026	0.025	0.033	0.024	0.025	0.023	0.023	0.025	0.027
690	0.023	0.021	0.022	0.02	0.02	0.02	0.02	0.02	0.021	0.019	0.02	0.022	0.018	0.019	0.024	0.015	0.017	0.018	0.016	0.018	0.019
695	0.017	0.016	0.017	0.017	0.013	0.016	0.017	0.014	0.013	0.015	0.014	0.016	0.015	0.013	0.019	0.015	0.013	0.011	0.014	0.014	0.013

## Sheet: Figure2H
uM	0S			NS			NS2S			NS6S			NS2S6S			NS2S3S6S
3.125	-1.82768	-1.82768	-0.2611				8.35509	4.43864	3.65535	2.08877	4.43864	3.65535	-1.04439	2.08877	2.87206	2.08877	2.87206	-1.04439
6.26	-4.96084	-3.39426	-6.52742	6.00522	3.65535	4.43864	3.65535	8.35509	9.92167	8.35509	3.65535	4.43864	0.522193	1.30548	1.30548	-1.82768	3.65535	2.87206
12.5	-6.52742	-5.74413	-1.82768	6.00522	9.13838	6.78851	4.43864	9.13838	5.22193	11.4883	6.78851	5.22193	5.22193	5.22193	6.78851	9.92167	12.2715	9.92167
25	-2.61097	-6.52742	-6.52742	9.13838	5.22193	9.13838	8.35509	6.00522	2.87206	17.7546	21.671	23.2376	13.8381	14.6214	19.3211	22.4543	27.1541	27.1541
50	-7.3107	-7.3107	-9.66057	1.30548	3.65535	4.43864	11.4883	13.8381	9.13838	45.953	46.7363	43.6031	35.7702	33.4204	41.2533	45.1697	43.6031	41.2533
100	1.30548	1.30548	-1.04439	8.35509	12.2715	12.2715	20.1044	27.9373	27.1541	39.6867	41.2533	42.0365	49.0862	52.2193	49.8695	49.8695	52.2193	51.436
Allosteric sigmoidal						Simple linear regression
Best-fit values						Best-fit values
Vmax	45.29	57.38	54.56			Slope	-0.04328	0.1179	0.2525
h	2.787	2.091	2.045			Y-intercept	0	0	0
Khalf	23.98	38.42	26.16			X-intercept	0	0	0
Kprime	6999	2055	793.6			1/slope	-23.11	8.485	3.961
95% CI (profile likelihood)
Vmax	40.20 to 53.03	51.55 to 67.12	50.81 to 59.52			Std. Error
h	1.630 to ???	1.652 to 2.626	1.704 to 2.459			Slope	0.02384	0.02236	0.02131
Khalf	19.67 to 29.73	33.12 to 48.29	23.28 to 30.22			Y-intercept
Goodness of Fit
Degrees of Freedom	15	15	15			95% Confidence Intervals
R squared	0.9411	0.9887	0.9908			Slope	-0.09357 to 0.007013	0.06989 to 0.1658	0.2075 to 0.2974
Sum of Squares	307.3	72.62	63.58			Y-intercept	0.000 to 0.000	0.000 to 0.000	0.000 to 0.000
Sy.x	4.526	2.2	2.059			X-intercept	-infinity to 6.375	-44.40 to 29.02	-13.05 to 10.90
Constraints
h	h > 0	h > 0	h > 0			Goodness of Fit
Khalf	Khalf > 0	Khalf > 0	Khalf > 0			Sy.x	4.767	4.47	4.261
Number of points						Is slope significantly non-zero?
# of X values	21	21	21			F	3.296	27.78	140.4
# Y values analyzed	18	18	18			DFn, DFd	1, 17	1, 14	1, 17
						P value	0.0871	0.0001	<0.0001
						Deviation from zero?	Not Significant	Significant	Significant
						Equation	Y = -0.04328*X + 0.000	Y = 0.1179*X + 0.000	Y = 0.2525*X + 0.000
						Data
						Number of X values	21	21	21
						Maximum number of Y replicates	3	3	3
						Total number of values	18	15	18
						Number of missing values	3	6	3

## Sheet: Figure2I
uM	0S			NS			NS2S			NS6S			NS2S6S			NS2S3S6S
3.125	-3.55065	-2.74167	-5.97762				3.73025	2.11227	3.73025	0.494293	0.494293	-0.3147	6.15722	2.92126	2.11227	6.96621	6.96621	6.15722
6.26	-5.16863	-2.74167	-5.16863	2.92126	3.73025	1.30328	2.92126	2.11227	3.73025	3.73025	5.34823	2.92126	5.34823	2.92126	3.73025	13.4381	11.0112	11.0112
12.5	-3.55065	-3.55065	-5.97762	8.58419	6.96621	1.30328	0.494293	-0.3147	-1.12369	9.39318	10.2022	6.96621	0.494293	14.2471	13.4381	32.0449	32.0449	26.382
25	-2.74167	-1.93268	-7.5956	7.7752	8.58419	2.92126	3.73025	2.92126	7.7752	20.719	12.6291	11.8201	10.2022	29.6179	26.382	48.2247	45.7977	47.4157
50	-1.93268	-1.93268	-1.12369	8.58419	3.73025	5.34823	9.39318	10.2022	11.0112	31.2359	25.573	23.955	28.8089	40.9438	43.3707	62.7865	61.1685	64.4045
100	1.30328	-0.3147	-3.55065	13.4381	10.2022	7.7752	14.2471	13.4381	12.6291	36.8988	35.2808	32.0449	44.1797	53.8876	53.0786	63.5955	65.2134	64.4045
Best-fit values							Allosteric sigmoidal
Slope	-0.02741	0.1193	0.1499				Best-fit values
Y-intercept	0	0	0				Vmax	43.88	63.18	68.37
X-intercept	0	0	0				h	1.374	1.455	1.676
1/slope	-36.48	8.383	6.67				Khalf	37.22	38.63	14.74
							Kprime	143.7	203.5	90.77
Std. Error							95% CI (profile likelihood)
Slope	0.01878	0.0181	0.01222				Vmax	34.91 to 78.32	45.69 to ???	65.01 to 72.40
Y-intercept							h	0.9096 to 1.978	0.6749 to 2.747	1.448 to 1.937
							Khalf	24.64 to 117.1	22.36 to ???	13.27 to 16.61
95% Confidence Intervals							Goodness of Fit
Slope	-0.06703 to 0.01221	0.08046 to 0.1581	0.1241 to 0.1757				Degrees of Freedom	15	15	15
Y-intercept	0.000 to 0.000	0.000 to 0.000	0.000 to 0.000				R squared	0.9609	0.9112	0.9916
X-intercept	-infinity to +infinity	-32.38 to 23.19	-12.55 to 10.55				Sum of Squares	110.5	543.9	78.42
							Sy.x	2.714	6.022	2.286
Goodness of Fit							Constraints
Sy.x	3.756	3.619	2.443				h	h > 0	h > 0	h > 0
							Khalf	Khalf > 0	Khalf > 0	Khalf > 0
Is slope significantly non-zero?
F	2.13	43.42	150.5				Number of points
DFn, DFd	1, 17	1, 14	1, 17				# of X values	21	21	21
P value	0.1627	<0.0001	<0.0001				# Y values analyzed	18	18	18
Deviation from zero?	Not Significant	Significant	Significant
Equation	Y = -0.02741*X + 0.000	Y = 0.1193*X + 0.000	Y = 0.1499*X + 0.000
Data
Number of X values	21	21	21
Maximum number of Y replicates	3	3	3
Total number of values	18	15	18
Number of missing values	3	6	3

[truncated: 35 more sheets: Figure3B, Figure3D, Figure3H, Figure3J, Figure4B1, Figure4B2, Figure4C1, Figure4C2, Figure4E, Figure5B, Figure5D, Figure5G, Figure5H, Figure5I, Figure6D, Figure6E, Figure7C, Figure7D, FigureS1A, FigureS1B …]
